# Supplementary material for: Experience and Resilience of Japanese Public Health Nurses during the COVID-19 Pandemic and Their Impact on Burnout
Source: Healthcare (Basel). 2023 Apr 13;11(8):1114. doi: 10.3390/healthcare11081114 (PMC10137901; doi:10.3390/healthcare11081114)
Supplement: Supplementary file 1 [file healthcare-11-01114-s001.zip]

Archive with 1 entries (1 files):
- healthcare-2256523-supplementary.pdf
